# Supplementary material for: Epidemiology and Outcomes of Hypernatraemia in Patients with COVID-19—A Territory-Wide Study in Hong Kong
Source: J Clin Med. 2023 Jan 29;12(3):1042. doi: 10.3390/jcm12031042 (PMC9918136; doi:10.3390/jcm12031042)
Supplement: Supplementary file 1 [file jcm-12-01042-s001.zip]

Archive with 1 entries (1 files):
- jcm-2142962-supplementary.pdf
